# Supplementary material for: Inhibition of Expression of the Circadian Clock Gene Cryptochrome 1 Causes Abnormal Glucometabolic and Cell Growth in Bombyx mori Cells
Source: Int J Mol Sci. 2023 Mar 12;24(6):5435. doi: 10.3390/ijms24065435 (PMC10056408; doi:10.3390/ijms24065435)
Supplement: Supplementary file 1 [file ijms-24-05435-s001.zip]

Archive with 1 entries (1 files):
- ijms-2248137-supplementary.pdf
